# Supplementary material for: The Development of Alginate/Ag NPs/Caffeic Acid Composite Membranes as Adsorbents for Water Purification
Source: Membranes (Basel). 2023 Jun 9;13(6):591. doi: 10.3390/membranes13060591 (PMC10305225; doi:10.3390/membranes13060591)
Supplement: Supplementary file 1 [file membranes-13-00591-s001.zip]

Archive with 1 entries (1 files):
- membranes-2339337-supplementary.pdf
